# Supplementary material for: Imaging Peripheral Nerves In Vivo with CT Neurogram Using Novel 2,4,6-Tri-Iodinated Lidocaine Contrast Agent
Source: Bioengineering (Basel). 2025 Apr 16;12(4):422. doi: 10.3390/bioengineering12040422 (PMC12024922; doi:10.3390/bioengineering12040422)
Supplement: Supplementary file 1 [file bioengineering-12-00422-s001.zip]

Archive with 2 entries (2 files):
- bioengineering-3554701-supplementary (1).pdf
- BioengineeringVideo S1.mp4
